# Supplementary material for: Mutating for Good: DNA Damage Responses During Somatic Hypermutation
Source: Front Immunol. 2019 Mar 12;10:438. doi: 10.3389/fimmu.2019.00438 (PMC6423074; doi:10.3389/fimmu.2019.00438)
Supplement: Supplementary file 1 [file Table_1.XLSX]

## Sheet: Sabouri et al
				TO
			WT	A	T	C	G				mutations per sequenc			mutations per sequence			A/T ratio
	Number of clones		A		186	136	285	607		A	2.428		g/c transversions	1.016			1.56443
WT	250		T	132		181	75	388		T	1.552		g/c transitions	1.348
Apex2 y/-	82		C	31	141		55	227		C	0.908
			G	196	74	94		364		G	1.456
			Apex2 -/-	A	T	C	G	sum			mutations per sequenc			mutations per sequence			A/T ratio
			A		10	17	28	55		A	0.670732		g/c transversions	0.402439			2.89474
			T	7		8	4	19		T	0.231707		g/c transitions	0.5
			C	7	12		5	24		C	0.292683
			G	29	6	15		50		G	0.609756
	Reference:
	SABOURI, Z., OKAZAKI, I. M., SHINKURA, R., BEGUM, N., NAGAOKA, H., TSUCHIMOTO, D., NAKABEPPU, Y. & HONJO, T. 2009. Apex2 is required for efficient somatic hypermutation but not for class switch recombination of immunoglobulin genes. Int Immunol, 21, 947-55.

## Sheet: stavnezer et al.,
			10-3 mutations per base					10^-3 mutations per base
			mutation frequency	% C/G mutions that are transtions	percent A/T	Percent A of A/T mutations	Percent T of A/T mutations	A/T mutation frequency	G/C mutation frequency	G/C transition	G/C transversions	A/T ratio
	WT		22.4	58.5	58.9	0.656463	0.343537	13.1936	9.2064	5.38574	3.82066	1.91089
	Apex1 +/-		19.2	60.2	55.1			10.5792	8.6208	5.18972	3.43108
	Apex2 y/-		11.1	63.3	48.3	0.62955	0.37045	5.3613	5.7387	3.6326	2.1061	1.69942
	Apex1 +/-;Apex2 y/-		11.5	66.5	46.2			5.313	6.187	4.11435	2.07264
	Ung -/-		20	90.7	45.6	0.653144	0.346856	9.12	10.88	9.86816	1.01184	1.88304
	Ung -/-;Apex1 +/-		15.5	92.6	41.5			6.4325	9.0675	8.3965	0.670995
	Ung -/-; Apex2 y/-		6.5	95.7	24.4	0.665529	0.334471	1.586	4.914	4.7027	0.211302	1.9898
	Ung -/-;Apex1 +/-;Apex2 y/-		7.8	97.6	25			1.95	5.85	5.7096	0.1404
	Reference:
	STAVNEZER, J., LINEHAN, E. K., THOMPSON, M. R., HABBOUB, G., UCHER, A. J., KADUNGURE, T., TSUCHIMOTO, D., NAKABEPPU, Y. & SCHRADER, C. E. 2014. Differential expression of APE1 and APE2 in germinal centers promotes error-prone repair and A:T mutations during somatic hypermutation. Proc Natl Acad Sci U S A, 111, 9217-22.
